# Supplementary material for: Clofazimine-Mediated, Age-Related Changes in Skeletal Muscle Mitochondrial Metabolites
Source: Metabolites. 2023 May 19;13(5):671. doi: 10.3390/metabo13050671 (PMC10220805; doi:10.3390/metabo13050671)
Supplement: Supplementary file 1 [file metabolites-13-00671-s001.zip]

Archive with 1 entries (1 files):
- metabolites-2398891-supplementary.pdf
